# Supplementary material for: Effect of plant communities on bacterial and fungal communities in a Central European grassland
Source: Environ Microbiome. 2024 Jun 20;19:42. doi: 10.1186/s40793-024-00583-4 (PMC11188233; doi:10.1186/s40793-024-00583-4)
Supplement: Supplementary file 2 — Additional file 2. [file 40793_2024_583_MOESM2_ESM.xlsx]

## Sheet: plant community
Supplementary Table 2
List of the genera included in the category called "others" from the Figure 1. Plant genera (a) from the botanical survey completed by the ITS sequencing analysis, represented as a presence-absence matrix, and (b) from the OTU abundance matrix resulting for the ITS sequencing analysis. The underlined genera were only found with the botanical survey of aboveground vegetation and were absent from t…
	(a) Total plant community (presence/absence)													(b) Belowground plant community (relative abundances)
Genus	LD1	LD2	LD3	LD4	LD5	LD6	HD1	HD2	HD3	HD4	HD5	HD6		LD1	LD2	LD3	LD4	LD5	LD6	HD1	HD2	HD3	HD4	HD5	HD6
Achillea	0	0	0	0	0	0	0	0	4.54545454545455	0	2.94117647058824	0		0	0	0	0	0	0	0	0	0.204257149000215	0	1.65555794452806	0
Agrostis	0	0	0	0	0	0	0	4.54545454545455	4.54545454545455	0	0	0		0	0	0	0	0	0	0	0.0537518813158461	0.365512792947753	0	0	0
Ajuga	0	0	0	11.1111111111111	0	0	0	0	4.54545454545455	0	2.94117647058824	0		0	0	0	0.67727370457966	0	0	0	0	0.333261664158246	0	0	0
Allium	0	0	8.33333333333333	0	0	0	0	0	0	0	0	0		0	0	0.774027090948183	0	0	0	0	0	0	0	0	0
Angelica	0	0	0	0	0	0	0	0	4.54545454545455	0	2.94117647058824	0		0	0	0	0	0	0	0	0	0.0107503762631692	0	0.0107503762631692	0
Anthericum	0	0	0	0	0	0	0	0	0	4.54545454545455	2.94117647058824	4.16666666666667		0	0	0	0	0	0	0	0	0	0	0	0
Anthoxanthum	0	0	0	0	0	0	0	0	0	0	2.94117647058824	0		0	0	0	0	0	0	0	0	0	0	0.0215007525263384	0
Arabis	0	0	0	0	0	0	0	0	0	0	2.94117647058824	0		0	0	0	0	0	0	0	0	0	0	4.84841969468931	0
Arenaria	0	0	0	0	0	0	0	0	0	0	2.94117647058824	0		0	0	0	0	0	0	0	0	0	0	6.35347237153301	0
Asperula	0	0	0	0	0	10	0	0	0	0	0	4.16666666666667		0	0	0	0	0	0.118254138894861	0	0	0	0	0	0
Aster	0	0	0	0	0	0	0	0	0	0	0	4.16666666666667		0	0	0	0	0	0	0	0	0	0	0	20.5439690389164
Betonica	0	0	0	0	0	0	4.16666666666667	0	0	0	0	0		0	0	0	0	0	0	0.0967533863685229	0.0215007525263384	0	0	0	0
Brachypodium	0	0	0	0	0	0	4.16666666666667	0	4.54545454545455	0	0	4.16666666666667		0	0	0	0	0	0	1.73081057837024	0	0.720275209632337	0	0.870780477316706	0.483766931842614
Briza	0	0	0	0	0	0	4.16666666666667	0	0	4.54545454545455	0	4.16666666666667		0	0	0	0	0	0	0	0	0	1.1180391313696	0	0
Campanula	0	0	0	0	0	0	0	0	4.54545454545455	0	0	4.16666666666667		0	0	0	0	0	0	0	0	0	0.0537518813158461	0	2.90260159105569
Carpinus	0	0	0	0	0	0	0	0	0	0	2.94117647058824	0		0	0	0	0	0	0	0	0	0	0	0.301010535368738	0
Cerastium	0	0	0	0	0	0	0	0	0	0	2.94117647058824	0		0	0	0	0	0	0	0	0	0	0	0	0
Convallaria	9.09090909090909	0	0	0	0	0	4.16666666666667	0	0	0	0	0		0.623521823263814	0	0	0	0	0	0	0	0	0	0	0
Cornus	0	0	0	0	0	0	0	0	0	0	2.94117647058824	4.16666666666667		0	0	0	0	0	0	0	0	0	0	0.0430015050526768	0
Cota	0	0	0	0	0	0	0	0	0	0	2.94117647058824	0		0	0	0	0	0	0	0	0	0	0	0.0322511287895076	0
Crataegus	0	0	8.33333333333333	0	0	0	4.16666666666667	4.54545454545455	0	0	0	0		0	0	0.0215007525263384	0	0.247258654052892	0.0107503762631692	0	0	0	0	0	0
Crepis	0	0	0	0	0	0	4.16666666666667	0	0	0	0	0		0	0	0	0	0	0	4.84841969468932	0	0	0.430015050526768	0.1397548914212	0
Danthonia	0	0	0	0	0	0	0	0	0	4.54545454545455	0	0		0	0	0	0	0	0	0	0	0	0.0430015050526768	0	0
Dianthus	0	0	0	0	0	0	0	0	0	0	2.94117647058824	0		0	0	0	0	0	0	0	0	0	0	0.849279724790368	0
Frangula	9.09090909090909	0	0	0	0	0	0	0	0	0	0	0		2.21457751021286	0	0.0107503762631692	0	0	0	0	0	0	0	0	0
Galium	0	0	0	0	0	0	0	4.54545454545455	0	0	0	0		0	0	0	0	0	0	0	0.935282734895722	0	0	0	0
Genista	0	0	0	0	0	0	0	4.54545454545455	0	0	0	0		0	0	0	0	0	0	0	0.946033111158891	0	0	0	0
Helianthemum	0	0	0	0	0	0	0	0	0	0	0	4.16666666666667		0	0	0	0	0	0	0	0	0	0	0	0.107503762631692
Hieracium	0	0	0	0	0	10	0	0	0	0	0	0		0	0	0	0	0	6.84798967963879	0	0	0	0	0	0
Hypericum	0	0	0	0	0	0	0	0	4.54545454545455	0	0	0		0	0	0	0	0	0	0	0	2.46183616426575	0	0	0
Iris	0	0	0	0	0	0	4.16666666666667	0	0	0	0	0		0	0	0	0	0	0	0.0322511287895076	0	0	0	0	0
Knautia	0	0	0	0	0	0	0	0	0	0	2.94117647058824	0		0	0	0	0	0	0	0	0	0	0	0.0107503762631692	0
Leontodon	0	0	0	0	0	0	4.16666666666667	0	0	0	0	0		0	0	0	0	0	0	4.97742420984735	0	0	0	0	0.0215007525263384
Lepidium	0	0	0	0	0	10	0	0	0	4.54545454545455	0	0		0	0	0	0	0	5.6224467856375	0	0	0	0.0107503762631692	0	0
Leucanthemum	0	0	0	0	0	10	0	0	0	0	0	4.16666666666667		0	0	0	0	0	0.54826918942163	0	0	0	0	0	0.0860030101053537
Linum	0	0	0	0	0	0	4.16666666666667	0	0	4.54545454545455	0	0		0	0	0	0	0	0	0.0107503762631692	0.0107503762631692	0	0	0	0
Medicago	0	0	0	0	0	0	4.16666666666667	0	0	0	0	0		0	0	0	0	0	0	0	0	0	0	0	0
Melampyrum	0	0	0	0	0	0	0	4.54545454545455	4.54545454545455	4.54545454545455	0	0		0	0	0	0	0	0	0	0.0322511287895076	0.0967533863685229	0.0107503762631692	0	0
Melica	9.09090909090909	0	0	0	0	0	0	0	0	0	0	0		0	0	0	0	0	0	0	0	0	0	0	0
Microthlaspi	0	0	0	0	0	0	0	0	0	0	2.94117647058824	0		0	0	0	0	0	0	0	0	0	0	0.107503762631692	0
Mycelis	0	16.6666666666667	0	0	0	0	0	0	0	0	0	0		0	0	0	0	0	0	0	0	0	0	0	0
Ophioglossum	0	0	0	0	0	0	4.16666666666667	0	0	0	0	0		0	0	0	0	0	0	0.0215007525263384	0	0	0	0	0
Ornithogalum	9.09090909090909	0	0	0	0	0	0	0	0	0	0	0		0	0	0	0	0	0	0	0	0	0	0	0
Pilosella	0	0	0	0	0	0	0	0	0	0	2.94117647058824	0		0	0	0	0	0	0	0	0	0	0	3.38636852289831	0
Plantago	0	0	0	0	0	0	4.16666666666667	0	0	0	2.94117647058824	0		0	0	0	0	0	0	0.118254138894861	0.0107503762631692	0	0.0537518813158461	1.92431735110729	0.0322511287895076
Poa	0	0	0	0	0	0	0	0	0	0	0	4.16666666666667		0	0	0	0	0	0	0	0	0	0	0	0
Prunella	0	0	0	0	0	0	0	0	0	4.54545454545455	0	4.16666666666667		0	0	0	0	0	0	0	0	0	0.494517308105784	0	0.0430015050526768
Pulmonaria	0	0	0	0	0	0	0	0	4.54545454545455	0	0	0		0	0	0	0	0	0	0	0	0.107503762631692	0	0	0
Ranunculus	0	0	8.33333333333333	0	0	0	0	4.54545454545455	0	4.54545454545455	2.94117647058824	0		0	0	0	0	0	0	0	0.0430015050526768	0	0.311760911631907	0.344012040421414	0
Rhamnus	0	0	8.33333333333333	0	0	0	0	0	0	0	0	0		0	0	0.387013545474092	0	0	0	0	0	0	0	0	0
Rosa	0	0	0	0	14.2857142857143	0	0	0	0	0	0	0		0	0	0	0	2.21457751021285	0	0	0	0	0	0	0
Salvia	0	0	0	0	0	0	4.16666666666667	0	0	0	2.94117647058824	4.16666666666667		0	0	0	0	0	0	2.58009030316061	0.0967533863685229	0	0	0.924532358632552	0.193506772737046
Sanguisorba	0	0	0	0	0	0	4.16666666666667	0	0	0	0	0		0	0	0	0	0	0	12.9972049021716	0	0	0	0	0
Scorzonera	0	0	0	0	0	0	0	0	0	4.54545454545455	2.94117647058824	0		0	0	0	0	0	0	0	0	0	0	17.6736185766501	0
Senecio	0	0	0	0	0	0	4.16666666666667	0	0	0	0	0		0	0	0	0	0	0	0.978284239948398	0	0	0	0	0
Silene	0	0	0	0	0	10	0	0	0	0	0	0		0	0	0	0	0	0.0967533863685229	0	0	0	0	0	0
Symphytum	0	0	8.33333333333333	11.1111111111111	0	0	0	0	0	0	0	0		0	0	0.0107503762631692	0.236508277789722	0	0	0	0	0	0	0	0
Tanacetum	0	0	0	0	0	0	0	0	0	0	2.94117647058824	0		0	0	0	0	0	0	0	0	0	0	9.08406794237798	0.0215007525263384
Teucrium	0	0	0	0	0	0	0	0	0	0	0	4.16666666666667		0	0	0	0	0	0	0	0	0	0	0	0.236508277789723
Thesium	0	0	0	0	0	0	0	0	0	0	0	4.16666666666667		0	0	0	0	0	0	0	0	0	0	0	16.2223177811224
Thymus	0	0	0	0	0	0	0	4.54545454545455	0	0	0	0		0	0	0	0	0	0	0	0.0967533863685229	0	0	0	0
Torminalis	0	0	0	11.1111111111111	14.2857142857143	0	0	0	0	0	0	0		0	0	0	0	0.559019565684799	0	0	0	0	0	0	0
Vicia	0	0	0	11.1111111111111	0	0	0	0	0	0	2.94117647058824	0		0	0	0	0.0537518813158461	0	0	0	0	0	0	0.505267684368952	0
unidentified genus	0	0	0	0	0	0	0	0	0	0	0	0		0	0	0	0	0	0	0	0	0	0.365512792947753	0.870780477316705	0.849279724790368

## Sheet: bacterial community
Supplementary Table 4
List of the families included in the category called "other families" from the Figure 2b. LD and HD correspond to low and high levels of plant diversity, respectively.
phylum	family	LD1	LD2	LD3	LD4	LD5	LD6	HD1	HD2	HD3	HD4	HD5	HD6
Acidobacteria	Acanthopleuribacteraceae	0	0	0	0	0	0	0	0	0	0	0.011904762	0
Proteobacteria	Acetobacteraceae	0.666666669	0.607142859	0.285714287	1.333333332	1.047619049	1.357142858	0.11904762	0.440476191	0.809523811	0.92857143	0.976190477	0.05952381
Tenericutes	Acholeplasmataceae	0	0	0	0	0.011904762	0	0.023809524	0	0.011904762	0	0	0
Actinobacteria	Acidimicrobiaceae	0.404761906	0.821428573	0.607142859	0.333333335	0.42857143	0.738095239	1.345238096	0.654761906	0.511904763	0.583333335	0.392857145	1.54761905
Actinobacteria	Acidimicrobineae incertae sedis	1.250000001	1.011904765	0.66666667	0.678571429	0.690476191	1.000000002	0.916666669	0.928571431000001	0.869047621	0.654761906	1.166666668	1.059523811
Firmicutes	Aerococcaceae	0	0	0	0	0	0	0.011904762	0	0	0	0	0.047619048
Proteobacteria	Aeromonadaceae	0	0	0	0	0	0	0.011904762	0	0	0	0	0.011904762
Proteobacteria	Alcaligenaceae	0.05952381	0	0.023809524	0	0.035714286	0.023809524	0.011904762	0.035714286	0	0.011904762	0.035714286	0.011904762
Proteobacteria	Alcanivoracaceae	0.047619048	0.011904762	0.011904762	0	0.023809524	0	0	0.011904762	0.035714286	0.011904762	0	0.011904762
Proteobacteria	Algiphilaceae	0	0.011904762	0	0	0	0	0.023809524	0	0.011904762	0	0	0
Firmicutes	Alicyclobacillaceae	0	0	0	0	0	0.047619048	0	0.011904762	0.011904762	0	0	0
Proteobacteria	Alteromonadaceae	0.011904762	0.011904762	0.011904762	0	0.011904762	0	0.083333333	0	0	0.023809524	0.035714286	0
Chloroflexi	Anaerolineaceae	0.464285716	0.72619048	0.988095241	0.05952381	0.130952382	0.190476192	0.202380954	0.392857146	0.464285718	0.345238098	0.166666668	0.107142858
Proteobacteria	Anaplasmataceae	0	0	0	0	0	0	0	0	0	0	0	0
Chloroflexi	Ardenticatenaceae	0	0	0.011904762	0	0	0	0	0	0.011904762	0.011904762	0	0
Armatimonadetes	Armatimonadaceae	0	0	0	0	0	0.011904762	0	0.023809524	0	0.011904762	0	0
Proteobacteria	Aurantimonadaceae	0	0	0	0	0	0	0.023809524	0	0	0	0	0
Firmicutes	Bacillaceae 1	0.428571429	0.773809524	0.30952381	0.05952381	0.30952381	0.178571429	0.178571429	0.476190477	0.916666667	0.142857143	0.05952381	0.333333334
Firmicutes	Bacillaceae 2	0.035714286	0.023809524	0.047619048	0.023809524	0.023809524	0.023809524	0.023809524	0.011904762	0.023809524	0	0	0.119047619
Firmicutes	Bacillales incertae sedis	0.023809524	0.071428572	0.023809524	0.035714286	0	0.05952381	0.05952381	0.035714286	0.011904762	0.05952381	0.023809524	0.166666667
Proteobacteria	Bacteriovoracaceae	0.011904762	0.011904762	0	0	0.011904762	0.011904762	0	0.011904762	0.023809524	0.011904762	0	0
Proteobacteria	Bdellovibrionaceae	0.05952381	0.095238096	0.107142858	0.05952381	0.05952381	0.154761906	0.05952381	0.083333334	0.083333334	0.11904762	0.142857144	0.047619048
Proteobacteria	Beijerinckiaceae	0	0.011904762	0.011904762	0.035714286	0	0.035714286	0.011904762	0.023809524	0.047619048	0	0.023809524	0.023809524
Actinobacteria	Bifidobacteriaceae	0.011904762	0	0.011904762	0	0	0.011904762	0	0	0	0	0	0.023809524
Actinobacteria	Bogoriellaceae	0	0	0	0	0	0.011904762	0	0	0	0	0	0
Proteobacteria	Brucellaceae	0	0	0.011904762	0	0	0	0	0.023809524	0.011904762	0	0	0
Chloroflexi	Caldilineaceae	0.047619048	0.047619048	0.047619048	0.011904762	0.023809524	0.035714286	0.083333334	0.011904762	0.011904762	0.023809524	0.011904762	0.107142858
Proteobacteria	Campylobacteraceae	0	0	0.023809524	0	0.011904762	0	0	0	0	0.011904762	0	0
Planctomycetes	Candidatus Brocadiaceae	0.083333334	0.107142858	0.05952381	0.178571429	0.095238096	0.154761905	0.392857146	0.095238096	0.130952382	0.166666668	0.023809524	0.464285715
Proteobacteria	Cardiobacteriaceae	0	0	0	0	0	0.011904762	0.011904762	0	0	0	0.011904762	0
Firmicutes	Carnobacteriaceae	0	0.011904762	0.023809524	0.011904762	0.011904762	0.035714286	0.05952381	0.023809524	0.035714286	0.047619048	0.011904762	0.047619048
Actinobacteria	Catenulisporaceae	0	0.023809524	0.011904762	0	0	0	0	0	0	0.011904762	0.035714286	0
Proteobacteria	Caulobacteraceae	0.345238097	0.238095239	0.333333334	0.166666668	0.321428571	0.273809524	0.178571429	0.273809524	0.261904763	0.345238096	0.42857143	0.202380953
Actinobacteria	Cellulomonadaceae	0	0.071428571	0.023809524	0.035714286	0	0	0.035714286	0.011904762	0	0.023809524	0.011904762	0
Chlorobi	Chlorobiaceae	0	0	0	0	0	0	0	0	0	0	0	0.011904762
Chloroflexi	Chloroflexaceae	0.428571429	0.678571431	0.357142858	0.130952382	0.154761905	0.11904762	0.11904762	0.309523811	0.226190478	0.273809526	0.142857144	0.05952381
Firmicutes	Christensenellaceae	0	0.023809524	0.011904762	0.011904762	0.047619048	0.035714286	0.05952381	0.083333334	0.011904762	0.011904762	0	0.083333334
Armatimonadetes	Chthonomonadaceae	0.047619048	0	0.011904762	0.023809524	0	0	0	0	0.047619048	0	0.05952381	0
Firmicutes	Clostridiaceae 1	0.607142858	0.452380953	0.273809525	0.476190477	0.333333334	0.488095239	0.333333335	0.309523811	0.404761906	0.440476192	0.333333334	0.226190478
Firmicutes	Clostridiaceae 2	0	0	0	0	0.011904762	0	0.011904762	0	0.011904762	0.011904762	0.011904762	0
Firmicutes	Clostridiaceae 3	0	0	0	0	0.011904762	0	0.05952381	0.011904762	0	0	0	0.011904762
Firmicutes	Clostridiales Incertae Sedis III	0	0	0	0	0	0.011904762	0.023809524	0	0.011904762	0.011904762	0	0
Firmicutes	Clostridiales Incertae Sedis IV	0.511904763	0.404761906	0.202380953	0.892857145	1.119047619	0.535714286	0.05952381	0.238095238	0.607142858	0.404761906	0.42857143	0.095238096
Firmicutes	Clostridiales Incertae Sedis XI	0	0	0	0.011904762	0	0.035714286	0.011904762	0.011904762	0.011904762	0.011904762	0	0.011904762
Firmicutes	Clostridiales Incertae Sedis XII	0.035714286	0	0	0.05952381	0	0	0	0.011904762	0	0.011904762	0.023809524	0.011904762
Firmicutes	Clostridiales Incertae Sedis XIII	0	0	0	0.023809524	0	0	0	0	0	0	0	0
Firmicutes	Clostridiales Incertae Sedis XVII	0.035714286	0.023809524	0.047619048	0.023809524	0.023809524	0.023809524	0.047619048	0.011904762	0.011904762	0.035714286	0.023809524	0
Firmicutes	Clostridiales Incertae Sedis XVIII	0	0.035714286	0	0	0	0	0	0	0	0	0	0.035714286
Firmicutes	Clostridiales incertae sedis	0	0	0	0	0	0	0	0	0	0	0.011904762	0
Actinobacteria	Coriobacteriaceae	0	0	0	0	0	0.011904762	0	0	0	0	0	0
Actinobacteria	Corynebacteriaceae	0	0	0	0	0	0.011904762	0	0	0	0	0	0
Proteobacteria	Coxiellaceae	0.214285715	0.11904762	0.130952382	0.11904762	0.083333334	0.142857144	0.190476191	0.05952381	0.11904762	0.11904762	0.071428572	0.05952381
Bacteroidetes	Cryomorphaceae	0.011904762	0	0.011904762	0.011904762	0.011904762	0	0.071428572	0	0	0.011904762	0.05952381	0.023809524
Actinobacteria	Cryptosporangiaceae	0.095238095	0.190476191	0.023809524	0.202380953	0.178571429	0.130952381	0.178571429	0.119047619	0.214285714	0.202380952	0.404761905	0.416666667
Proteobacteria	Cystobacteraceae	0.035714286	0.011904762	0.142857143	0.047619048	0.011904762	0.047619048	0.297619049	0.047619048	0.071428572	0.107142858	0.011904762	0.047619048
Bacteroidetes	Cytophagaceae	0.250000002	0.428571431	0.369047621	0.369047621	0.202380954	0.333333335	1.369047621	0.238095239	0.226190478	0.166666668	0.17857143	1.130952383
Deferribacteres	Deferribacterales incertae sedis	0.05952381	0.119047619	0.011904762	0.071428572	0.071428572	0.083333334	0	0.107142857	0.214285715	0.119047619	0.035714286	0.011904762
Chloroflexi	Dehalococcoidaceae	0	0.023809524	0.011904762	0	0.011904762	0	0	0.035714286	0	0.011904762	0	0.023809524
Actinobacteria	Demequinaceae	0	0	0	0.035714286	0	0	0	0	0	0	0	0
Proteobacteria	Desulfarculaceae	0.05952381	0.05952381	0.047619048	0.190476191	0.083333334	0.107142857	0.107142857	0.035714286	0.035714286	0.071428572	0.011904762	0.083333334
Proteobacteria	Desulfobulbaceae	0.011904762	0	0.011904762	0.011904762	0.011904762	0.023809524	0.035714286	0.011904762	0	0.011904762	0	0
Proteobacteria	Desulfohalobiaceae	0	0	0	0	0.011904762	0.011904762	0	0	0	0	0.011904762	0.023809524
Proteobacteria	Desulfomicrobiaceae	0.011904762	0	0	0	0	0	0.023809524	0	0	0.011904762	0	0
Proteobacteria	Desulfonatronaceae	0.011904762	0.035714286	0.05952381	0	0.035714286	0.011904762	0.035714286	0.023809524	0	0.011904762	0	0.011904762
Proteobacteria	Desulfovibrionaceae	0.154761905	0.261904763	0.30952381	0.047619048	0.107142858	0.083333334	0.571428572	0.166666667	0.142857144	0.071428572	0.05952381	1.071428573
Proteobacteria	Desulfurellaceae	0	0	0	0	0	0	0	0	0	0	0.011904762	0
Proteobacteria	Desulfuromonadaceae	0.261904763	0.642857144	0.511904763	0.226190477	0.500000001	0.166666667	0.583333335	0.523809525	0.476190478	0.392857144	0.095238096	0.190476192
Proteobacteria	Ectothiorhodospiraceae	0.226190477	0.416666667	0.095238096	0.214285715	0.190476191	0.250000001	0.714285716	0.214285714	0.500000001	0.321428572	0.250000001	0.976190479
Proteobacteria	Enterobacteriaceae	0.011904762	0	0.011904762	0.011904762	0	0	0.142857143	0.011904762	0	0	0.023809524	0.178571429
Firmicutes	Enterococcaceae	0.035714286	0.011904762	0.023809524	0	0.023809524	0.023809524	0.035714286	0.023809524	0.011904762	0.023809524	0	0.047619048
Firmicutes	Erysipelotrichaceae	0	0	0	0	0.011904762	0.011904762	0.035714286	0.035714286	0.011904762	0.023809524	0.047619048	0.035714286
Proteobacteria	Erythrobacteraceae	0.035714286	0.011904762	0.011904762	0.023809524	0.011904762	0.011904762	0.071428572	0.011904762	0.083333334	0.035714286	0.035714286	0.071428571
Actinobacteria	Euzebyaceae	0.035714286	0.05952381	0.023809524	0.023809524	0.011904762	0.023809524	0.035714286	0.047619048	0.035714286	0.023809524	0	0.083333333
Cyanobacteria	Family I	0.011904762	0	0	0	0	0.011904762	0	0	0	0.011904762	0	0
Cyanobacteria	Family IV	0.023809524	0.035714286	0.023809524	0.011904762	0	0.011904762	0	0	0.011904762	0	0	0.023809524
Cyanobacteria	Family XIII	0	0	0	0	0	0	0	0	0	0	0.011904762	0
Proteobacteria	Ferritrophicaceae	0	0	0	0	0	0	0	0	0.011904762	0.011904762	0.011904762	0
Proteobacteria	Ferrovaceae	0	0	0	0	0	0	0	0	0	0	0	0
Fibrobacteres	Fibrobacteraceae	0	0	0.011904762	0	0.011904762	0	0	0	0.023809524	0	0.047619048	0.035714286
Armatimonadetes	Fimbriimonadaceae	0	0	0	0	0	0	0.011904762	0	0	0	0	0
Bacteroidetes	Flammeovirgaceae	0.107142858	0.190476191	0.202380953	0.166666667	0.166666667	0.095238096	0.535714287	0.166666667	0.142857144	0.154761906	0.05952381	0.273809524
Bacteroidetes	Flavobacteriaceae	0.107142858	0.797619049	0.357142857	0.785714286	0.273809525	0.369047621	0.607142857	0.178571429	0.297619048	0.452380953	0.190476191	0.178571429
Proteobacteria	Gallionellaceae	0	0	0	0	0	0	0	0	0	0	0.023809524	0.011904762
Proteobacteria	Geobacteraceae	0.107142858	0.071428572	0.130952382	0.05952381	0.107142858	0.214285716	0.05952381	0.250000001	0.095238096	0.083333334	0.035714286	0.071428572
Actinobacteria	Geodermatophilaceae	0.011904762	0.011904762	0.011904762	0.011904762	0.011904762	0.035714286	0.023809524	0	0.035714286	0.035714286	0.071428572	0.047619048
Actinobacteria	Glycomycetaceae	0.130952381	0.107142857	0.19047619	0.107142857	0.130952381	0.142857143	0.178571429	0.226190476	0	0.321428572	0.119047619	0.333333334
Firmicutes	Gracilibacteraceae	0.071428572	0	0.023809524	0.071428572	0.011904762	0.023809524	0.047619048	0.035714286	0.035714286	0.011904762	0.011904762	0.142857143
Proteobacteria	Granulosicoccaceae	0.107142857	0.095238096	0.035714286	0.047619048	0.035714286	0.047619048	0	0	0.023809524	0.071428571	0.05952381	0
Proteobacteria	Hahellaceae	0	0	0	0	0.011904762	0	0	0	0	0	0	0
Proteobacteria	Haliangiaceae	0.607142859	0.761904764	0.809523811	0.404761906	0.273809526	0.595238098	0.428571431	0.452380955	0.535714288	0.571428574	0.392857145	0.42857143
Proteobacteria	Halomonadaceae	0.083333334	0.083333334	0.142857143	0.05952381	0.071428572	0.011904762	0.107142858	0.130952381	0.11904762	0.083333334	0.095238096	0.107142858
Proteobacteria	Halothiobacillaceae	0	0.023809524	0.011904762	0.023809524	0.011904762	0.035714286	0.011904762	0.023809524	0	0.047619048	0	0
Proteobacteria	Helicobacteraceae	0	0	0	0.011904762	0	0	0	0	0.023809524	0	0	0
Firmicutes	Heliobacteriaceae	0.023809524	0.107142857	0.023809524	0	0.047619048	0.023809524	0.559523811	0.083333334	0.011904762	0.011904762	0.023809524	1.000000001
Chloroflexi	Herpetosiphonaceae	0.011904762	0.011904762	0.023809524	0	0	0	0	0	0	0	0	0
Proteobacteria	Hyphomonadaceae	0.023809524	0	0.047619048	0.023809524	0.011904762	0.011904762	0.083333334	0	0.011904762	0.023809524	0.035714286	0
Actinobacteria	Iamiaceae	0.380952382	0.511904763	0.476190477	0.142857144	0.333333335	0.452380954	1.011904763	0.630952383	0.333333335	0.523809526	0.440476191	1.214285716
Proteobacteria	Idiomarinaceae	0	0	0	0	0.011904762	0	0	0.035714286	0	0	0	0
Ignavibacteriae	Ignavibacteriaceae	0.035714286	0.011904762	0.023809524	0	0.035714286	0.023809524	0.023809524	0.011904762	0.023809524	0.035714286	0.011904762	0.035714286
Actinobacteria	Intrasporangiaceae	0.178571429	0.071428571	0.05952381	0.107142857	0.047619048	0.083333334	0.023809524	0.05952381	0.083333333	0.035714286	0.047619048	0.05952381
Actinobacteria	Jiangellaceae	0	0	0.011904762	0	0	0	0.154761905	0	0	0	0	0.238095238
Chloroflexi	Kallotenuaceae	0	0	0	0.023809524	0	0.011904762	0.047619048	0.011904762	0.035714286	0	0	0.119047619
Proteobacteria	Kiloniellaceae	0	0	0	0	0	0	0	0.011904762	0	0	0	0
Actinobacteria	Kineosporiaceae	0.011904762	0.011904762	0	0.011904762	0.023809524	0.023809524	0.035714286	0.023809524	0.011904762	0.035714286	0.071428572	0
Proteobacteria	Kofleriaceae	0	0.011904762	0.023809524	0	0.011904762	0.023809524	0.011904762	0.023809524	0.011904762	0	0	0.023809524
Proteobacteria	Labilitrichaceae	0.202380954	0.238095239	0.250000001	0.130952382	0.083333334	0.107142858	0.190476191	0.107142858	0.130952382	0.11904762	0.107142858	0.107142858
Firmicutes	Lachnospiraceae	0.071428572	0.083333334	0.05952381	0.071428572	0.071428572	0.05952381	0.035714286	0.142857144	0.107142858	0.154761905	0.107142858	0.047619048
Firmicutes	Lactobacillaceae	0.023809524	0.011904762	0	0.035714286	0	0.011904762	0	0	0	0.011904762	0.095238096	0.023809524
Proteobacteria	Legionellaceae	0.05952381	0.047619048	0.035714286	0.05952381	0.047619048	0.11904762	0.047619048	0.011904762	0.083333334	0.023809524	0.071428572	0.023809524
Spirochaetes	Leptospiraceae	0.047619048	0.035714286	0	0.023809524	0.011904762	0	0.011904762	0.011904762	0.05952381	0.023809524	0.011904762	0
Firmicutes	Listeriaceae	0.130952381	0.154761905	0.154761905	0.083333334	0.214285714	0.261904763	0.11904762	0.190476191	0.071428572	0.071428572	0.071428572	0.142857144
Bacteroidetes	Marinilabiliaceae	0.047619048	0	0	0	0	0.011904762	0.011904762	0	0.011904762	0.011904762	0	0.011904762
Proteobacteria	Methylobacteriaceae	0.130952381	0.083333334	0.178571429	0.047619048	0.047619048	0.047619048	0.678571429	0.190476191	0.047619048	0.214285715	0.166666667	0.452380953
Proteobacteria	Methylococcaceae	0.023809524	0.05952381	0.130952382	0.011904762	0.035714286	0.05952381	0.047619048	0	0.023809524	0	0.011904762	0.095238096
Proteobacteria	Methylocystaceae	0	0	0.023809524	0	0.011904762	0	0.25	0	0	0.011904762	0	0.023809524
Actinobacteria	Micrococcaceae	0.011904762	0.011904762	0	0.011904762	0.011904762	0.023809524	0	0.011904762	0.011904762	0	0	0
Proteobacteria	Moraxellaceae	0.642857145	0.285714287	0.464285716	0.73809524	0.285714287	0.547619048	0.488095239	0.380952382	0.321428572	0.285714285	0.142857143	0.976190477
Tenericutes	Mycoplasmataceae	0	0	0.035714286	0	0	0	0.011904762	0	0	0	0.023809524	0
Proteobacteria	Myxococcaceae	0.523809524	0.678571429	1.083333333	0.440476191	0.238095238	0.416666668	0.416666667	0.476190477	0.547619048	0.333333334	0.345238096	0.285714287
Actinobacteria	Nakamurellaceae	0.035714286	0.190476191	0.083333334	0.047619048	0.083333334	0.11904762	0.11904762	0.05952381	0.05952381	0.05952381	0.05952381	0.107142858
Proteobacteria	Nannocystaceae	0	0	0.047619048	0.035714286	0.011904762	0.011904762	0.107142858	0.023809524	0.011904762	0	0	0
Firmicutes	Natranaerobiaceae	0.190476191	0.226190476	0.083333334	0.238095238	0.166666667	0.107142858	0.095238095	0.11904762	0.250000001	0.333333334	0.285714286	0.023809524
Proteobacteria	Neisseriaceae	0.023809524	0.011904762	0.035714286	0	0.047619048	0.035714286	0	0.011904762	0.023809524	0.083333334	0.011904762	0.023809524
Proteobacteria	Nitrosomonadaceae	0.547619048	0.821428573	0.880952382	0.857142858	0.607142857	1.297619049	1.797619049	0.345238096	0.702380953	0.869047618	0.547619048	1.702380954
Nitrospirae	Nitrospiraceae	0.261904763	0.357142858	0.404761905	0.095238095	0.202380953	0.238095238	0.142857143	0.297619048	0.190476191	0.297619048	0.05952381	0.119047619
Actinobacteria	Nocardiaceae	0.011904762	0.047619048	0.047619048	0.047619048	0	0.035714286	0.023809524	0.011904762	0.011904762	0	0.023809524	0.023809524
Proteobacteria	Oceanospirillaceae	0	0	0	0	0	0	0	0	0.011904762	0	0	0
Proteobacteria	Oligoflexaceae	0.023809524	0	0	0	0	0	0	0	0	0	0	0
Verrucomicrobia	Opitutaceae	0.130952382	0.130952382	0.095238096	0.130952382	0.05952381	0.154761906	0.071428572	0.11904762	0.17857143	0.130952381	0.107142857	0.142857143
Chloroflexi	Oscillochloridaceae	0.023809524	0.035714286	0.011904762	0	0	0.011904762	0.011904762	0	0.011904762	0.011904762	0	0
Proteobacteria	Oxalobacteraceae	0.250000002	0.488095239	0.321428572	0.619047621	0.476190477	0.750000001	0.333333334	0.464285714	0.500000001	0.690476191	0.98809524	0.380952382
Firmicutes	Paenibacillaceae 1	0.190476192	0.285714288	0.214285716	0.083333334	0.107142858	0.130952382	0.05952381	0.178571429	0.071428572	0.071428572	0.11904762	0.071428572
Firmicutes	Paenibacillaceae 2	0.023809524	0.083333334	0.083333334	0.047619048	0.035714286	0.130952381	0.05952381	0.05952381	0.083333333	0.107142858	0.202380952	0.011904762
Chlamydiae	Parachlamydiaceae	0.142857144	0.166666668	0.05952381	0.095238096	0.05952381	0.166666668	0.11904762	0.071428572	0.071428572	0.071428572	0.011904762	0.035714286
Actinobacteria	Patulibacteraceae	0	0	0	0	0	0	0	0	0.011904762	0	0	0
Firmicutes	Peptococcaceae 1	0	0	0	0	0	0	0	0	0	0	0.023809524	0
Firmicutes	Peptococcaceae 2	0.011904762	0.047619048	0.023809524	0.071428572	0.035714286	0.083333334	0.035714286	0.011904762	0.035714286	0.047619048	0.011904762	0.047619048
Firmicutes	Peptostreptococcaceae	0.047619048	0.05952381	0.095238096	0	0.047619048	0.071428572	0.05952381	0.023809524	0.047619048	0.047619048	0.107142858	0.035714286
Proteobacteria	Phaselicystidaceae	0	0	0.011904762	0	0	0.023809524	0	0.011904762	0.011904762	0.011904762	0.011904762	0
Planctomycetes	Phycisphaeraceae	0.142857144	0.107142858	0.142857143	0.047619048	0.095238096	0.035714286	0.285714288	0.154761906	0.202380954	0.166666668	0.035714286	0.440476192
Proteobacteria	Phyllobacteriaceae	0.404761907	0.726190477	0.750000001	0.690476191	0.595238096	0.321428573	1.345238096	0.67857143	0.571428572	0.666666667	0.452380952	0.916666667
Proteobacteria	Piscirickettsiaceae	0	0	0.011904762	0	0.011904762	0.023809524	0	0	0.05952381	0.011904762	0.011904762	0.011904762
Firmicutes	Planococcaceae	0.702380953	1.190476191	1.107142858	0.500000001	0.785714287	0.976190476	0.845238096	0.904761905	0.785714287	0.750000001	0.595238096	0.690476191
Proteobacteria	Polyangiaceae	0.809523811	0.880952384	1.107142858	0.654761906	0.642857144	0.714285718	1.392857146	1.29761905	0.535714287	0.654761907	0.404761906	1.642857146
Bacteroidetes	Porphyromonadaceae	0.011904762	0.023809524	0	0.023809524	0	0.011904762	0.047619048	0	0	0	0	0
Bacteroidetes	Prolixibacteraceae	0	0.023809524	0.023809524	0.023809524	0.011904762	0.023809524	0.023809524	0.011904762	0	0.011904762	0.011904762	0.011904762
Actinobacteria	Promicromonosporaceae	0	0	0	0	0	0	0.023809524	0	0	0	0	0.035714286
Actinobacteria	Propionibacteriaceae	0.107142858	0.083333334	0.071428572	0.047619048	0.095238096	0.071428572	0.214285714	0.190476191	0.071428571	0.083333334	0.333333334	0.511904762
Proteobacteria	Pseudomonadaceae	0.392857143	0.36904762	0.607142857	0.392857143	0.11904762	0.226190476	0.5	0.130952381	0.30952381	0.285714286	0.119047619	0.226190477
Proteobacteria	Pseudomonadales incertae sedis	0.107142857	0.035714286	0.047619048	0.178571429	0.035714286	0.107142857	0.357142857	0.071428571	0.011904762	0.05952381	0.023809524	0.130952381
Actinobacteria	Pseudonocardiaceae	0.250000001	0.488095239	0.107142858	0.142857144	0.214285716	0.202380954	0.654761905	0.464285715	0.107142858	0.345238097	0.511904763	0.797619048
Verrucomicrobia	Puniceicoccaceae	0.011904762	0.011904762	0.023809524	0	0	0	0	0	0.011904762	0	0	0
Proteobacteria	Rhizobiaceae	0.083333334	0.071428572	0.095238096	0.071428572	0.178571429	0.107142857	0.261904762	0.05952381	0.047619048	0.083333334	0.154761906	0.142857143
Proteobacteria	Rhizobiales incertae sedis	0.071428572	0.071428572	0.107142858	0.05952381	0.047619048	0.071428572	0.154761906	0.107142858	0.023809524	0.047619048	0.05952381	0.05952381
Proteobacteria	Rhodobacteraceae	0.011904762	0.011904762	0.023809524	0	0	0	0.142857144	0	0.011904762	0.023809524	0.023809524	0.047619048
Proteobacteria	Rhodobiaceae	0.25	0.273809524	0.202380953	0.273809525	0.178571429	0.178571429	0.369047621	0.273809524	0.25	0.214285715	0.214285715	0.821428571
Proteobacteria	Rhodocyclaceae	1.130952381	0.702380954	1.226190477	0.821428571	0.738095238	0.857142859	0.30952381	0.380952382	0.892857143	0.666666668	0.357142858	0.273809525
Proteobacteria	Rickettsiaceae	0.011904762	0	0	0	0.035714286	0.011904762	0	0	0.023809524	0.011904762	0.011904762	0
Proteobacteria	Roseiarcaceae	0.05952381	0.130952381	0.023809524	0.142857143	0.095238095	0.142857143	0	0.011904762	0.05952381	0.035714286	0.047619048	0
Verrucomicrobia	Rubritaleaceae	0	0.011904762	0	0.011904762	0	0	0	0	0	0.011904762	0.011904762	0
Actinobacteria	Rubrobacteraceae	0.107142858	0.23809524	0.071428572	0.630952381	0.130952381	0.428571429	0.035714286	0.095238096	0.940476191	0.773809525	0.488095238	0.285714286
Firmicutes	Ruminococcaceae	0.630952382	0.380952382	0.238095239	0.928571429	0.36904762	0.440476191	0.214285715	0.226190477	0.523809524	0.202380953	0.297619047	0.178571429
Proteobacteria	Saccharospirillaceae	0.011904762	0	0.011904762	0	0	0.011904762	0	0.011904762	0	0	0.035714286	0
Proteobacteria	Sandaracinaceae	0.071428572	0.047619048	0.11904762	0.130952382	0.023809524	0.071428572	0.190476192	0.023809524	0.035714286	0.05952381	0.107142858	0.095238096
Actinobacteria	Sanguibacteraceae	0	0.011904762	0	0	0	0	0	0	0	0	0	0
Bacteroidetes	Saprospiraceae	0.047619048	0.142857143	0.119047619	0.023809524	0.083333334	0.05952381	0.714285715	0.047619048	0.119047619	0.023809524	0.023809524	0.119047619
Chlamydiae	Simkaniaceae	0.035714286	0.035714286	0.011904762	0.023809524	0.011904762	0	0.011904762	0	0.035714286	0.023809524	0	0
Actinobacteria	Solirubrobacteraceae	0.750000001	0.749999999	0.297619049	0.523809525	0.607142859	0.476190477	0.904761905	0.821428572	0.380952381	0.678571429	0.630952381	1.5
Chloroflexi	Sphaerobacteraceae	0.178571429	0.440476192	0.392857144	0.119047619	0.226190477	0.392857144	0.607142859	0.440476192	0.357142859	0.297619049	0.440476192	0.595238098
Bacteroidetes	Sphingobacteriaceae	0.297619049	0.380952384	0.321428574	0.476190479	0.452380955	0.369047622	0.333333335	0.29761905	0.166666668	0.17857143	1.511904765	0.095238096
Tenericutes	Spiroplasmataceae	0	0.011904762	0.023809524	0	0	0	0.023809524	0.05952381	0.023809524	0	0.011904762	0.05952381
Actinobacteria	Sporichthyaceae	0	0	0.023809524	0	0	0	0	0	0	0.011904762	0.011904762	0.011904762
Firmicutes	Sporolactobacillaceae	0	0	0	0	0	0	0.011904762	0	0	0	0	0.035714286
Firmicutes	Streptococcaceae	0	0.05952381	0.011904762	0	0	0	0	0	0	0	0	0
Actinobacteria	Streptosporangiaceae	0.119047619	0.226190476	0.119047619	0.047619048	0.11904762	0.154761906	0.119047619	0.178571429	0.011904762	0.130952381	0.702380953	0.285714286
Actinobacteria	Streptosporangineae incertae sedis	0.107142857	0.011904762	0.035714286	0.011904762	0.035714286	0	0	0	0.05952381	0.011904762	0.19047619	0
Synergistetes	Synergistaceae	0.011904762	0.011904762	0	0	0.071428571	0.011904762	0.011904762	0.023809524	0.011904762	0.095238095	0.011904762	0.05952381
Proteobacteria	Syntrophaceae	0.904761906	1.083333335	1.464285716	0.773809525	0.892857144	1.059523813	1.583333336	1.79761905	0.833333334	0.809523812	0.476190477	1.595238098
Proteobacteria	Syntrophobacteraceae	0.833333334	0.833333334	1.785714288	0.809523811	0.892857144	0.630952382	1.404761907	0.904761905	1.023809524	1.107142858	0.511904762	1.25
Firmicutes	Syntrophomonadaceae	0.25	0.166666667	0.071428571	0.142857143	0.05952381	0.142857143	0.011904762	0.047619048	0.119047619	0.107142857	0.107142857	0
Proteobacteria	Syntrophorhabdaceae	1.011904762	1.357142858	1.25	0.928571429	0.833333334	0.904761906	0.964285714	1.345238095	0.928571429	1.05952381	0.392857143	1.583333334
Planctomycetes	Tepidisphaeraceae	0.892857145	1.250000004	0.857142861	1.214285719	1.035714289	1.595238099	0.809523812	1.071428575	1.583333337	1.619047626	1.702380959	1.107142861
Firmicutes	Thermoactinomycetaceae 1	0.023809524	0.011904762	0.083333334	0.023809524	0	0.047619048	0.107142858	0.023809524	0.023809524	0.035714286	0.011904762	0.071428572
Firmicutes	Thermoactinomycetaceae 2	0.107142857	0.107142858	0.035714286	0.095238096	0.05952381	0.202380953	0.095238096	0.083333333	0.011904762	0.095238095	0.107142857	0.071428572
Firmicutes	Thermoanaerobacteraceae	0.238095238	0.261904762	0.226190477	0.130952381	0.202380953	0.119047619	0.416666666	0.166666667	0.226190476	0.166666667	0.19047619	0.630952381
Firmicutes	Thermodesulfobiaceae	0	0	0	0.023809524	0	0.011904762	0	0	0.023809524	0.011904762	0.047619048	0
Chloroflexi	Thermogemmatisporaceae	0	0	0	0	0	0	0	0	0	0	0.05952381	0
Actinobacteria	Thermoleophilaceae	0	0.023809524	0	0	0	0.023809524	0	0	0	0	0.023809524	0
Firmicutes	Thermolithobacteraceae	0	0	0	0	0	0	0	0	0	0	0	0
Actinobacteria	Thermomonosporaceae	0.559523812	0.583333335	0.154761905	0.654761904	0.80952381	0.738095241	0.107142857	0.214285715	0.500000001	0.5	1.511904762	0.05952381
Chloroflexi	Thermosporotrichaceae	0.011904762	0.273809524	0.047619048	0.119047619	0.071428572	0.142857143	0	0.154761905	0.500000001	0.380952381	0.238095238	0
Proteobacteria	Thioalkalispiraceae	0	0	0	0	0	0.023809524	0.071428572	0	0.011904762	0	0	0.154761905
Proteobacteria	Thiotrichaceae	0	0	0	0.023809524	0	0.011904762	0	0.011904762	0	0	0	0
Proteobacteria	Thiotrichales incertae sedis	0	0	0.011904762	0.011904762	0	0.047619048	0	0	0	0	0	0
Deinococcus-Thermus	Trueperaceae	0	0.011904762	0	0.011904762	0	0	0	0	0	0	0	0
Firmicutes	Veillonellaceae	0	0.023809524	0.071428571	0	0	0	0.011904762	0	0	0	0	0
Proteobacteria	Vibrionaceae	0	0	0	0	0	0	0	0	0	0	0.047619048	0
Lentisphaerae	Victivallaceae	0	0	0	0	0	0	0	0	0.011904762	0.011904762	0	0
Proteobacteria	Vulgatibacteraceae	1.726190476	1.011904762	1.261904762	0.642857143	0.833333334	0.488095238	0.857142857	1.023809524	0.821428572	0.666666667	0.583333333	0.464285714
Proteobacteria	Xanthobacteraceae	1.583333334	0.880952381	1.511904762	1.42857143	0.821428572	1.726190476	0.988095238	0.928571429	1.11904762	0.845238096	0.833333334	1.095238096
Proteobacteria	Xanthomonadaceae	1.428571431	0.738095242	0.726190478	0.690476193	0.571428574	0.845238096	0.857142859	0.60714286	0.821428575	0.630952382	0.54761905	1.380952383

## Sheet: fungal community
Supplementary Table 5
List of the families included in the categories called "other {name phylum}" from the Figure 3b. LD and HD correspond to low and high levels of plant diversity, respectively.
phylum	family	LD1	LD2	LD3	LD4	LD5	LD6	HD1	HD2	HD3	HD4	HD5	HD6
Basidiomycota	Agaricaceae	0	0	0.299545849840565	0.521789544883564	0.00966276934969562	0.0289883080490869	0.106290462846652	0.0193255386993912	0	2.04850710213548	13.7597835539666	0.183592617644217
Basidiomycota	Agaricales incertae sedis	0	0	0	0	0.144941540245434	0	0	0.106290462846652	0	0	0.00966276934969562	0.802009856024737
Ascomycota	Ajellomycetaceae	0	0	0	0	0	0.212580925693304	0.0966276934969562	0	0.00966276934969562	0.00966276934969562	0.0289883080490868	0
Chytridiomycota	Alphamycetaceae	0	0	0.00966276934969562	0	0	0	0	0	0	0	0	0
Basidiomycota	Amanitaceae	0	0	0	2.47366895352208	0.328534157889651	4.72509421200116	0	0.0579766160981737	0	0	0.0193255386993912	0
Ascomycota	Amorphothecaceae	0	0	0	0	0	0	0	0	0	0.0193255386993912	0.0289883080490869	0
Ascomycota	Amphisphaeriaceae	0	0.00966276934969562	0	0	0	0	0	0	0	0	0.289883080490868	0
Ascomycota	Annulatascaceae	0	0	0	0	0	0	0	0	0	0.0386510773987825	0.0289883080490868	0
Ascomycota	Apiosporaceae	0	0	0	0	0	0.0289883080490869	0.00966276934969562	0	0	0.00966276934969562	0	0
Ascomycota	Arachnomycetaceae	0	0	0	0	0	0	0	0	0	0	0.0579766160981737	0
Ascomycota	Archaeorhizomycetaceae	0	0.00966276934969562	0.0289883080490869	0	0.0193255386993912	0	1.1015557058653	0.782684317325346	0.0483138467484781	0.0579766160981737	0.115953232196347	0
Ascomycota	Arthrorhaphidaceae	0	0	0	0	0	0	0	0	0.0579766160981737	0.0289883080490869	0	0
Ascomycota	Ascobolaceae	0	0.0676393854478694	0	0	0	0	0.077302154797565	0	0.00966276934969562	0.193255386993912	0	0
Basidiomycota	Atheliaceae	0	0	0.0289883080490868	0	0.0193255386993912	0.00966276934969562	0	0	0.956614165619866	0.46381292878539	0.125616001546043	0
Basidiomycota	Auriculariales incertae sedis	0.00966276934969562	0	0.0193255386993912	0	0	0	0.077302154797565	0.0676393854478694	0	0.0193255386993912	0	0.00966276934969562
Basidiomycota	Auriscalpiaceae	0	0	0.00966276934969562	0	0.222243695042999	0	0	0.917963088221085	0.483138467484781	2.54130833896994	0.0193255386993912	0
Zygomycota	Backusellaceae	0	0	0	0	0	0.0289883080490869	0	0	0	0	0	0
Ascomycota	Bionectriaceae	0.00966276934969562	0	0.0483138467484781	0.0289883080490868	0	0.357522465938738	0.0289883080490868	0.0193255386993912	0.00966276934969562	0.0483138467484781	0.202918156343608	0.00966276934969562
Basidiomycota	Bolbitiaceae	0	0	0.00966276934969562	0	0	0	0.202918156343608	0.0579766160981737	0.00966276934969562	0.077302154797565	0	0.077302154797565
Basidiomycota	Boletaceae	0.0193255386993912	0.280220311141173	0.0386510773987825	0.0483138467484781	0	0.0193255386993912	1.89390279254035	0.0676393854478693	0.135278770895739	0.00966276934969562	0.0193255386993912	0.00966276934969562
Ascomycota	Botryosphaeriaceae	0	0.0289883080490868	0.0193255386993912	0.0193255386993912	0	0	0.00966276934969562	0.0386510773987825	0.0289883080490869	0.0386510773987825	0.0289883080490869	0.00966276934969562
Basidiomycota	Bulleraceae	0	0	0	0	0	0	0	0	0	0.00966276934969562	0	0
Ascomycota	Byssolomataceae	0	0	0	0	0	0.0579766160981737	0	0	0	0	0	0
Ascomycota	Caliciaceae	0	0	0.0193255386993912	0	0	0	0	0	0	0	0	0
Ascomycota	Calosphaeriaceae	0.00966276934969562	0	0	0.00966276934969562	0	0	0	0	0	0	0	0
Ascomycota	Candelariaceae	0	0	0	0	0	0	0	0	0	0	0	0
Basidiomycota	Cantharellales incertae sedis	0	0	0	0	0	0	0	0.00966276934969562	0.0869649241472606	0	0	0
Ascomycota	Capnodiales incertae sedis	0.00966276934969562	0	0.00966276934969562	0	0	0	0	0	0	0	0	0
Ascomycota	Cephalothecaceae	0	0	0	0	0	0	0.0289883080490869	0	0	0.00966276934969562	0	0
Basidiomycota	Ceratobasidiaceae	0.0483138467484781	0.164267078944825	0.0773021547975649	0.00966276934969562	0.183592617644217	0.231906464392695	0.879312010822302	0.531452314233259	0.444487390085998	0.512126775533868	0.212580925693304	0.115953232196347
Ascomycota	Ceratocystidaceae	0	0.00966276934969562	0	0	0	0.00966276934969562	0	0	0	0	0	0
Ascomycota	Chaetomiaceae	0.396173543337521	0.367185235288434	0.39617354333752	0.260894772441782	0.0483138467484781	0.715044931877476	0	0.0579766160981737	0.425161851386607	0.357522465938738	0.405836312687216	0.048313846748478
Ascomycota	Chaetosphaeriaceae	1.81660063774278	0.241569233742391	0.386510773987825	1.08223016716591	0.183592617644217	0.531452314233259	0.318871388539955	0.0483138467484781	0.0579766160981737	0.0386510773987824	0.00966276934969562	0
Ascomycota	Chaetothyriaceae	0.212580925693304	0.328534157889651	0.0966276934969562	0.0483138467484781	0.0193255386993912	0.782684317325345	0.231906464392694	0.0193255386993912	0.0386510773987824	0	0.15460430959513	0.0966276934969562
Ascomycota	Chaetothyriales incertae sedis	0	0	0	0	0	0.0193255386993912	0	0.00966276934969562	0	0	0	0.00966276934969562
Basidiomycota	Chionosphaeraceae	0	0	0	0.00966276934969562	0	0	0	0	0	0	0.0483138467484781	0
Basidiomycota	Chrysozymaceae	0	0	0	0	0	0	0	0	0	0	0	0
Basidiomycota	Clavariaceae	0.0289883080490869	0.0193255386993912	0.0289883080490868	0.00966276934969562	0.202918156343608	0.0579766160981737	0.579766160981737	0.589428930331432	1.30447386220891	1.56536863465069	10.4937675137694	1.37211324765678
Ascomycota	Clavicipitaceae	0.492801236834476	1.43975263310465	2.02918156343608	0.560440622282347	0.0966276934969562	0.676393854478693	0.125616001546043	0.454150159435695	0.734370470576867	0.46381292878539	0.318871388539956	0.0579766160981737
Ascomycota	Coniochaetaceae	0	0	0.15460430959513	0	0.00966276934969562	0.0869649241472606	0.0386510773987825	0	0.183592617644217	0.0966276934969562	0.183592617644217	0.00966276934969562
Ascomycota	Coniochaetales incertae sedis	0	0	0.0193255386993912	0	0	0.0579766160981737	0.0386510773987825	0.00966276934969562	0.0386510773987825	0.00966276934969562	0	0
Ascomycota	Cordycipitaceae	0.077302154797565	0.106290462846652	0.0773021547975649	0.15460430959513	0.0386510773987824	0.367185235288434	0.0386510773987825	0.0386510773987825	0	0.0386510773987824	0.0676393854478693	0.0289883080490868
Basidiomycota	Corticiaceae	0	0	0.0289883080490868	0	0.0289883080490869	0.628080007730215	0.251232003092087	0.0289883080490869	0	0.0869649241472605	0.00966276934969562	0
Ascomycota	Cucurbitariaceae	0.0386510773987825	0.0676393854478694	0.676393854478694	0.0483138467484781	0.0386510773987824	0.0386510773987825	0.357522465938738	0.0386510773987825	0.318871388539956	0.202918156343608	0.106290462846652	0.0579766160981737
Zygomycota	Cunninghamellaceae	0	0	0	0	0	0.00966276934969562	0	0.00966276934969562	0	0	0.0483138467484781	0
Basidiomycota	Cystobasidiomycetes incertae sedis	0.00966276934969562	0.00966276934969562	0	0.00966276934969562	0	0.0676393854478693	0.0483138467484781	0	0.00966276934969562	0.00966276934969562	0	0.00966276934969562
Basidiomycota	Cystofilobasidiaceae	0	0	0	0.0386510773987825	0	0	0.00966276934969562	0	0	0.00966276934969562	0	0
Basidiomycota	Cystofilobasidiales incertae sedis	0.00966276934969562	0	0	0	0	0.0386510773987824	0	0	0.00966276934969562	0.0193255386993912	0	0
Ascomycota	Dacampiaceae	0.0676393854478694	0	0.0483138467484781	0	0	0.144941540245434	0.0386510773987824	0.0289883080490869	0.125616001546043	0.0483138467484781	0.15460430959513	0.00966276934969562
Ascomycota	Davidiellaceae	0.396173543337521	0.202918156343608	0.30920861919026	0.212580925693304	0.0676393854478694	0.144941540245434	0.328534157889651	0.115953232196347	0.328534157889651	0.15460430959513	0.183592617644217	0.0193255386993912
Ascomycota	Dermateaceae	0.0193255386993912	0	0.405836312687215	0	0.0579766160981737	0	0	0.125616001546043	0.521789544883564	0.0289883080490869	0	0
Ascomycota	Diaporthaceae	0	0	0	0.0193255386993912	0	0	0	0.00966276934969562	0	0	0.00966276934969562	0.0193255386993912
Ascomycota	Diaporthales incertae sedis	0	0	0	0	0	0.0289883080490869	0	0	0	0	0	0
Ascomycota	Diatrypaceae	0	0	0	0	0	0	0	0	0	0	0	0
Ascomycota	Didymellaceae	0.00966276934969562	0	0.077302154797565	0.0193255386993912	0	0	0	0.0386510773987825	0	0	0.15460430959513	0
Ascomycota	Didymosphaeriaceae	0	0	0.0193255386993912	0	0	0	0	0.0193255386993912	0.00966276934969562	0.0289883080490869	0.434824620736303	0
Ascomycota	Discinaceae	0	0	0	0	0	0.0193255386993912	0	0	0.00966276934969562	0	0	0
Ascomycota	Dothideaceae	0	0	0	0	0	0	0.00966276934969562	0	0	0	0	0
Ascomycota	Dothideomycetes incertae sedis	0.00966276934969562	0.0193255386993912	0.0386510773987825	0.0193255386993912	0.0289883080490869	0.367185235288434	0.0579766160981737	0.115953232196347	0.0869649241472605	0.0869649241472605	0.473475698135086	0.00966276934969562
Ascomycota	Dothioraceae	0	0.00966276934969562	0.0869649241472606	0.0289883080490869	0	0.0193255386993912	0	0.00966276934969562	0.0579766160981737	0.0676393854478694	0.00966276934969562	0.0193255386993912
Ascomycota	Elaphomycetaceae	0	0	0	0.0193255386993912	0	0	0	0	0	0	0	0
Ascomycota	Elsinoaceae	0.00966276934969562	0	0	0	0	0	0	0	0	0	0	0
Zygomycota	Endogonaceae	0	0	0	0	0	0	0	0	0	0	0	0.0193255386993912
Basidiomycota	Entolomataceae	0	0	0.0193255386993912	0.0869649241472606	0.0193255386993912	0	0.328534157889652	0.0966276934969562	13.6051792443714	0.39617354333752	0.763358778625955	0
Ascomycota	Eremomycetaceae	0	0	0	0	0	0	0	0	0.0386510773987825	0	0	0
Ascomycota	Erysiphaceae	0	0	0	0	0	0	0.0483138467484781	0.00966276934969562	0	0.0193255386993912	0.00966276934969562	0
Ascomycota	Eurotiomycetes incertae sedis	0	0	0.0579766160981737	0	0	0	0	0	0	0	0	0
Ascomycota	Extremaceae	0	0.0289883080490869	0.00966276934969562	0	0	0	0.00966276934969562	0	0.0193255386993912	0	0	0
Basidiomycota	Filobasidiaceae	0.00966276934969562	0	0.00966276934969562	0	0	0	0	0	0.00966276934969562	0.0193255386993912	0	0
Basidiomycota	Ganodermataceae	0	0	0	0	0	0.0289883080490869	0	0	0	0.0193255386993912	0	0.00966276934969562
Basidiomycota	Geminibasidiaceae	1.01459078171804	0.299545849840565	0.289883080490868	0.077302154797565	0.299545849840564	0.802009856024737	3.11141173060199	0.367185235288433	0.183592617644217	0.70538216252778	0.135278770895739	0.782684317325346
Ascomycota	Geoglossaceae	0.0193255386993912	0	0.0193255386993912	0.0289883080490869	0	0	0.0289883080490869	0.599091699681129	0.0676393854478694	0.241569233742391	0.251232003092086	1.111218475215
Ascomycota	Glomerellaceae	0.0386510773987825	0.00966276934969562	0.0193255386993912	0.00966276934969562	0	0.0289883080490868	0.00966276934969562	0.0193255386993912	0.00966276934969562	0	0	0
Ascomycota	Graphostromataceae	0	0	0	0	0	0	0	0	0.00966276934969562	0	0	0.0386510773987825
Ascomycota	Gymnoascaceae	0.00966276934969562	0	0	0.0193255386993912	0	0.0289883080490868	0.0289883080490869	0	0	0	0	0.00966276934969562
Ascomycota	Halosphaeriaceae	0	0.125616001546043	0.0193255386993912	0.106290462846652	0.0579766160981737	0.106290462846652	0.00966276934969562	0.0193255386993912	0.0386510773987824	0	0.115953232196347	0
Ascomycota	Helotiaceae	0.0579766160981737	0.173929848294522	0.289883080490869	0.125616001546043	0.077302154797565	0.0289883080490869	0.0773021547975649	0.164267078944826	0.0773021547975649	0.0869649241472606	0.0676393854478693	0.154604309595129
Ascomycota	Helotiales incertae sedis	4.25161851386607	1.00492801236834	1.14986955261378	0.318871388539955	0.289883080490868	0.55077785293265	1.111218475215	1.16919509131317	1.03391632041743	0.473475698135085	1.5460430959513	0.502464006184172
Ascomycota	Helvellaceae	0.144941540245434	0.0193255386993912	0.0193255386993912	0.0869649241472606	0.0386510773987825	0.222243695042999	0	0	0	0	0	0.00966276934969562
Basidiomycota	Holtermanniales incertae sedis	0	0	0	0	0	0	0	0	0.00966276934969562	0	0	0
Ascomycota	Hyaloscyphaceae	0.115953232196348	0.39617354333752	4.60914097980481	0.183592617644217	0.0676393854478693	0.647405546429607	0.473475698135085	0.666731085128998	0.280220311141173	0.15460430959513	1.21750893806165	0.15460430959513
Basidiomycota	Hydnaceae	0	0.164267078944826	0.0289883080490869	0	0	0	0	0	0.0193255386993912	0	0	0
Basidiomycota	Hydnangiaceae	0	0	0	0	0.0193255386993912	0.357522465938738	0.0386510773987825	0.00966276934969562	0.00966276934969562	0.328534157889651	0.0289883080490868	0.077302154797565
Basidiomycota	Hygrophoraceae	1.72963571359552	0	0	0.0193255386993912	0.00966276934969562	0.00966276934969562	0	0	0	7.88481978935162	0.695719393178085	0
Ascomycota	Hypocreaceae	1.05324185911682	3.43994588849164	0.956614165619865	0.512126775533868	0.173929848294521	1.51705478790221	0.570103391632042	0.405836312687216	1.44941540245434	0.647405546429606	0.318871388539956	0.125616001546043
Ascomycota	Hypocreales incertae sedis	0.115953232196347	0.231906464392695	0.589428930331432	0.135278770895739	0.0966276934969562	0.724707701227171	0.744033239926563	0.125616001546043	0.792347086675041	2.10648371823365	0.376848004638129	0.444487390085999
Basidiomycota	Hysterangiaceae	0.0193255386993912	0	0.00966276934969562	13.460237704126	0	0.0386510773987824	0.00966276934969562	0	0	0	0	0
Zygomycota	Kickxellaceae	0	0.00966276934969562	0.0579766160981737	0	0.00966276934969562	0.0289883080490869	0.0869649241472606	0	0	0.00966276934969562	0.00966276934969562	0
Basidiomycota	Lachnocladiaceae	0	0.00966276934969562	0	0	0.0483138467484781	0	0	0	0	0	0	0
Ascomycota	Lasiosphaeriaceae	0.202918156343608	0.241569233742391	0.241569233742391	0.328534157889651	0.0579766160981736	0.357522465938738	0.415499082036911	0.299545849840564	0.260894772441782	0.599091699681128	0.125616001546043	0.270557541791477
Ascomycota	Lecanoraceae	0	0	0	0	0	0.0193255386993912	0	0.00966276934969562	0.0289883080490869	0	0	0
Ascomycota	Lecanorales incertae sedis	0.0193255386993912	0.00966276934969562	0.0289883080490869	0	0	0.00966276934969562	0.0193255386993912	0	0.00966276934969562	0	0	0
Basidiomycota	Lentariaceae	0	0	0	0.115953232196347	0	0	0	0	0	0	0	0
Ascomycota	Lentitheciaceae	0	0	0	0	0	0.0966276934969563	0.125616001546043	0.0193255386993912	0.0579766160981737	0	0.0966276934969563	0.0193255386993912
Ascomycota	Leotiaceae	0.0193255386993912	0.00966276934969562	0.15460430959513	0.00966276934969562	0	0	0	0.0193255386993912	24.253551067736	0.338196927239347	0.00966276934969562	0.00966276934969562
Ascomycota	Leptosphaeriaceae	0.0289883080490869	0.202918156343608	0.048313846748478	0.00966276934969562	0.260894772441782	0.0193255386993912	0.164267078944826	3.67185235288434	0.473475698135085	0.802009856024736	1.82626340709247	0.0386510773987824
Basidiomycota	Leucosporidiaceae	0	0	0	0	0	0.0289883080490869	0	0	0	0	0	0
Ascomycota	Lophiostomataceae	0	0.125616001546043	0.15460430959513	0.0579766160981737	0.00966276934969562	0.125616001546043	0.647405546429606	0.30920861919026	0.357522465938738	0.299545849840565	0.135278770895739	0.676393854478693
Basidiomycota	Lyophyllaceae	0	0	0	0.077302154797565	0	0.0386510773987825	0	0.724707701227172	0.0193255386993912	0	0	0
Ascomycota	Magnaporthaceae	0	0	0.0193255386993912	0.00966276934969562	0	0	0.231906464392695	0	0.0289883080490869	0.0193255386993912	0.0773021547975649	0.00966276934969562
Basidiomycota	Marasmiaceae	0	0.00966276934969562	0	0	0.00966276934969562	1.27548555415982	0.00966276934969562	0.0193255386993912	0.00966276934969562	0.202918156343608	0.251232003092087	0
Ascomycota	Massarinaceae	0.0193255386993912	0.00966276934969562	0.193255386993913	0.00966276934969562	0	0.270557541791477	0.0193255386993912	0.0869649241472606	0.00966276934969562	0.0869649241472606	0.0966276934969562	0.154604309595129
Ascomycota	Melanommataceae	0	0.00966276934969562	0.0966276934969562	0	0	0	0	0	0	0.0289883080490869	0	0
Ascomycota	Melogrammataceae	0	0.0579766160981737	0	0	0	0	0.00966276934969562	0	0	0	0	0
Ascomycota	Microascaceae	0.00966276934969562	0	0	0.00966276934969562	0	0.0579766160981737	0	0	0.0386510773987825	0.00966276934969562	0.0579766160981737	0
Basidiomycota	Microbotryomycetes incertae sedis	0	0.241569233742391	0.0193255386993912	0	0	0	0	0	0	0	0	0
Basidiomycota	Microstromataceae	0	0	0	0	0	0.00966276934969562	0	0	0	0	0	0
Ascomycota	Microthyriaceae	0	0	0	0	0	0	0	0.0289883080490868	0.00966276934969562	0	0.00966276934969562	0
Ascomycota	Montagnulaceae	0	0.0289883080490869	0	0.0193255386993912	0	0.0483138467484781	0.599091699681128	0.00966276934969562	0.0289883080490868	0	0.241569233742391	0.289883080490868
Ascomycota	Morosphaeriaceae	0	0	0	0	0	0	0.0193255386993912	0	0	0	0.0193255386993912	0.00966276934969562
Zygomycota	Mucoraceae	0	0.0676393854478693	0.0483138467484781	0.0193255386993912	0	0.0289883080490869	0.202918156343608	0.0193255386993912	0.0193255386993912	0.00966276934969562	0.0289883080490868	0.0386510773987825
Basidiomycota	Mycenaceae	0.135278770895739	0.376848004638129	1.61368248139917	0.0483138467484781	0.144941540245434	9.12165426611267	0.0676393854478693	0.280220311141174	0.115953232196347	0.144941540245434	0.15460430959513	0
Ascomycota	Mycosphaerellaceae	0.202918156343608	0.289883080490869	0.144941540245434	0.106290462846652	0.048313846748478	0.454150159435694	0.241569233742391	0.183592617644217	0.289883080490869	0.0869649241472605	0.512126775533868	0.0773021547975649
Ascomycota	Nectriaceae	0.270557541791477	0.115953232196347	0.222243695042999	0.270557541791478	0.0869649241472606	0.608754469030824	0.46381292878539	0.30920861919026	0.888974780171997	0.502464006184173	0.956614165619866	0.521789544883564
Basidiomycota	Niaceae	0	0	0.00966276934969562	0	0	0.00966276934969562	0	0	0	0.0193255386993912	0	0
Ascomycota	Niessliaceae	0.00966276934969562	0.0289883080490868	0.0386510773987825	0	0	0.0193255386993912	0	0	0	0	0	0
Ascomycota	Odontotremataceae	0.106290462846652	0	0	0	0	0.125616001546043	0.115953232196347	0	0	0	0	0
Chytridiomycota	Olpidiaceae	0	0	0	0	0	0	0	0	0	0	0	0.0193255386993912
Basidiomycota	Omphalotaceae	0	0.0579766160981737	0.00966276934969562	0.531452314233259	0	0	0.0289883080490869	0.0193255386993912	0	0.0193255386993912	0.00966276934969562	0
Ascomycota	Onygenaceae	0	0.222243695042999	0.164267078944826	0.173929848294522	0.0289883080490868	0.0483138467484781	2.6475988018166	0.347859696589042	0.0966276934969561	0.183592617644217	0.280220311141173	1.66199632814765
Ascomycota	Onygenales incertae sedis	0	0	0	0	0	0	0	0	0	0	0	0
Ascomycota	Orbiliaceae	0	0	0	0	0	0.0193255386993912	0.0289883080490868	0.00966276934969562	0.0289883080490869	0.0579766160981737	0.0676393854478693	0.328534157889651
Ascomycota	Pannariaceae	0.00966276934969562	0.0289883080490869	0	0.00966276934969562	0.0193255386993912	0.0289883080490869	0	0	0	0	0.144941540245434	0
Ascomycota	Parmeliaceae	0.00966276934969562	0.00966276934969562	0	0	0	0	0	0	0	0	0	0
Ascomycota	Parmulariaceae	0	0	0.00966276934969562	0	0	0	0.0386510773987825	0	0	0	0	0
Basidiomycota	Paxillaceae	0.357522465938738	0.106290462846652	0.405836312687216	0.193255386993912	0.0966276934969562	0.15460430959513	0.454150159435694	0.125616001546043	0.164267078944826	0.15460430959513	0.135278770895739	0.00966276934969562
Ascomycota	Pezizaceae	0	0.24156923374239	0.0966276934969562	0	0.270557541791477	0.183592617644217	0.183592617644217	0.0579766160981737	0	0	0	0
Ascomycota	Pezizomycotina incertae sedis	0.15460430959513	0.792347086675041	1.63300802009856	0.135278770895739	0.0483138467484781	1.48806647985313	0.328534157889651	0.434824620736303	0.415499082036912	0.676393854478693	1.22717170741134	0.202918156343608
Ascomycota	Phaeomoniellaceae	0	0	0	0	0	0	0	0	0	0.00966276934969562	0.00966276934969562	0.00966276934969562
Ascomycota	Phaeosphaeriaceae	0.0289883080490868	0.0966276934969563	0.30920861919026	0.077302154797565	0.0386510773987825	0.483138467484781	0.202918156343608	0.0966276934969562	0.125616001546043	0.434824620736303	0.502464006184172	0.00966276934969562
Basidiomycota	Phallaceae	0.00966276934969562	0.00966276934969562	0.00966276934969562	0	0	0.0676393854478694	0	0.00966276934969562	0	0	0.00966276934969562	0
Basidiomycota	Phanerochaetaceae	0	0	0	0	0	0	0	0	0	0	0.00966276934969562	0
Ascomycota	Physciaceae	0	0.00966276934969562	0	0	0	0	0.00966276934969562	0	0	0	0	0
Basidiomycota	Piskurozymaceae	0.173929848294522	1.23683447676104	0.434824620736303	0.705382162527781	0.115953232196347	0.599091699681128	0.15460430959513	0.202918156343608	1.18852063001256	0.560440622282346	0.70538216252778	0.676393854478694
Ascomycota	Planistromellaceae	0	0	0	0	0	0.0193255386993912	0.0386510773987825	0	0	0.0289883080490869	0.0193255386993912	0
Ascomycota	Plectosphaerellaceae	0.0193255386993912	0.00966276934969562	0.173929848294522	0	0	0.00966276934969562	0.0193255386993912	0	0.0193255386993912	0	0.0193255386993912	0.0193255386993912
Ascomycota	Pleomassariaceae	0	0	0	0	0	0	0	0.00966276934969562	0.00966276934969562	0.0193255386993912	0	0.00966276934969562
Ascomycota	Pleosporaceae	0.0676393854478694	0.0483138467484781	0.0966276934969563	0.0289883080490868	0.00966276934969562	0.115953232196347	0.144941540245434	0.0289883080490868	0.077302154797565	0.077302154797565	0.0773021547975649	0.00966276934969562
Ascomycota	Pleosporales incertae sedis	0.144941540245435	0.125616001546043	0.599091699681129	0.183592617644217	0.0869649241472606	0.405836312687216	1.74896125229491	0.260894772441782	0.541115083582955	0.415499082036912	0.715044931877475	0.328534157889651
Basidiomycota	Pleurotaceae	0	0.00966276934969562	0	0	0	0	0	0	0	0	0	0
Basidiomycota	Pluteaceae	0	0	0.0579766160981737	0	0	0.0773021547975649	0.0579766160981737	0.00966276934969562	0	0	0	0.0386510773987824
Basidiomycota	Psathyrellaceae	0	0	0.0193255386993912	0.0289883080490869	0.00966276934969562	0.0193255386993912	0.212580925693304	0	0	0.0386510773987825	0.0289883080490869	0.0289883080490868
Ascomycota	Pseudeurotiaceae	0.00966276934969562	0.00966276934969562	0.0966276934969562	0.0289883080490869	0	0.0386510773987824	0.0193255386993912	0	0.00966276934969562	0	0	0.0193255386993912
Basidiomycota	Pucciniomycotina incertae sedis	0	0	0	0	0	0	0	0	0	0	0	0
Ascomycota	Pyrenulaceae	0	0.00966276934969562	0.00966276934969562	0	0	0	0	0	0	0.00966276934969562	0.00966276934969562	0
Ascomycota	Pyronemataceae	0.0676393854478694	0.937288626920475	0.695719393178085	0.0483138467484781	0.0483138467484781	5.14059329403807	0.715044931877476	0.0386510773987824	0	1.08223016716591	0	1.59435694269978
Ascomycota	Reticulascaceae	0	0	0.0289883080490869	0	0	0	0	0	0	0	0	0
Chytridiomycota	Rhizophlyctidaceae	0	0	0.0289883080490869	0	0	0.0193255386993912	0.00966276934969562	0	0.00966276934969562	0	0	0
Chytridiomycota	Rhizophydiaceae	0	0	0	0.00966276934969562	0	0	0	0	0	0	0	0.00966276934969562
Chytridiomycota	Rhizophydiales incertae sedis	0	0	0.0289883080490869	0	0	0	0	0	0.00966276934969562	0	0	0
Ascomycota	Roccellaceae	0	0	0.0386510773987825	0	0	0	0	0	0	0	0	0
Ascomycota	Rutstroemiaceae	0.0869649241472606	0.00966276934969562	0.077302154797565	0.077302154797565	0.0483138467484781	0.135278770895739	0.0193255386993912	2.57995941636873	0.280220311141173	0.560440622282346	0.46381292878539	0
Ascomycota	Saccharomycetales incertae sedis	0	0.0193255386993912	0	0.00966276934969562	0	0	0	0	0	0.0193255386993912	0	0
Ascomycota	Sarcosomataceae	0	0	0.0193255386993912	0	0	0.0386510773987825	0.0193255386993912	0	0	0.00966276934969562	0.0193255386993912	0
Ascomycota	Schizoparmaceae	0	0	0	0.00966276934969562	0	0	0	0	0	0	0	0
Basidiomycota	Schizophyllaceae	0	0	0	0	0	0	0	0	0	0	0	0.0289883080490869
Basidiomycota	Schizoporaceae	0.0289883080490869	0.00966276934969562	0.0193255386993912	0	0	0	0.00966276934969562	0	0.00966276934969562	0.222243695042999	0.0193255386993912	0
Ascomycota	Sclerotiniaceae	0.512126775533868	0	0.0869649241472605	0.183592617644217	0.077302154797565	0.502464006184173	0.0193255386993912	0.00966276934969562	0.00966276934969562	0	0	0
Basidiomycota	Sebacinales Group B	0.00966276934969562	0.0289883080490869	0	0.0483138467484781	0.0289883080490868	0	0	0.0289883080490868	0.0483138467484781	0.0289883080490868	0.212580925693304	0
Basidiomycota	Septobasidiaceae	0	0	0	0	0	0.0193255386993912	0	0	0	0	0	0
Ascomycota	Sordariaceae	0	0	0.00966276934969562	0.00966276934969562	0	0.0579766160981737	0	0	0	0.00966276934969562	0	0
Ascomycota	Sordariales incertae sedis	0	0	0	0	0	0	0	0	0	0	0	0
Ascomycota	Sordariomycetes incertae sedis	0	0.0483138467484781	0.0289883080490868	0.0193255386993912	0.0193255386993912	1.40110155570586	0.00966276934969562	0.0289883080490869	0.0193255386993912	0.135278770895739	0.115953232196348	0
Ascomycota	Sordariomycetidae incertae sedis	0	0	0.0193255386993912	0	0	0	0	0	0	0.0193255386993912	0	0
Basidiomycota	Spiculogloeaceae	0	0	0	0	0	0	0	0	0	0	0.125616001546043	0
Chytridiomycota	Spizellomycetaceae	0	0	0	0	0	0.0193255386993912	0	0	0	0	0.00966276934969562	0
Basidiomycota	Sporidiobolales incertae sedis	0	0	0	0	0	0.106290462846652	0	0	0.0289883080490869	0	0	0
Ascomycota	Sporormiaceae	0.144941540245435	0.115953232196347	0.299545849840564	0.686056623828389	0.0289883080490868	0.840660933423519	0.212580925693304	0.328534157889651	0.444487390085999	0.463812928785389	0.115953232196347	0.541115083582955
Ascomycota	Stachybotriaceae	0	0	0.00966276934969562	0	0	0.00966276934969562	0	0.00966276934969562	0	0	0	0
Basidiomycota	Stephanosporaceae	0	0	0.202918156343608	0.0193255386993912	0	0	0.0386510773987825	0	0	0.0193255386993912	0	0
Ascomycota	Stereocaulaceae	0	0.00966276934969562	0	0	0	0.00966276934969562	0	0.077302154797565	0.00966276934969562	0	0.00966276934969562	0.328534157889651
Ascomycota	Stictidaceae	0.0193255386993912	0.0386510773987825	0.0386510773987825	0.0483138467484781	0.00966276934969562	0.183592617644217	0.00966276934969562	0.0676393854478694	0	0	0.135278770895739	0
Basidiomycota	Strophariaceae	0.135278770895739	0	0.077302154797565	0	0	1.01459078171804	0	0	0.425161851386607	0	0	0
Basidiomycota	Suillaceae	0.00966276934969562	0.0676393854478694	0.0193255386993912	0.00966276934969562	0	0.00966276934969562	0.00966276934969562	0	0	0	0	0
Ascomycota	Teloschistaceae	0.0193255386993912	0	0	0	0.0676393854478694	0	0	0.0193255386993912	0	0.0193255386993912	0.0386510773987825	0
Ascomycota	Teratosphaeriaceae	0.0773021547975649	0.0579766160981738	0.0869649241472606	0.048313846748478	0.0289883080490868	0.212580925693304	0.270557541791477	0.202918156343608	0.00966276934969562	0.0289883080490868	0.30920861919026	0.0193255386993912
Ascomycota	Testudinaceae	0	0	0	0	0.0579766160981737	0	0.0676393854478693	0	0	0	0.0386510773987825	0
Ascomycota	Tetraplosphaeriaceae	0	0	0	0	0	0	0	0	0	0	0.0676393854478694	0
Ascomycota	Thelebolaceae	0	0.0289883080490869	0.0966276934969562	0	0.00966276934969562	0	0.0193255386993912	0.00966276934969562	0.0289883080490869	0	0.125616001546043	0
Ascomycota	Trapeliaceae	0.00966276934969562	0	0	0	0	0	0	0	0	0	0	0
Basidiomycota	Tremellales incertae sedis	1.40110155570586	1.93255386993913	1.43008986375495	1.34312493960769	0.106290462846652	1.88424002319065	0.888974780171998	0.164267078944825	0.850323702773215	0.164267078944825	1.86491448449126	0.135278770895739
Basidiomycota	Tricholomataceae	0.115953232196347	0.0289883080490868	0.521789544883564	0.0193255386993912	0.0193255386993912	0.0483138467484781	0.00966276934969562	12.6002512320031	0.0386510773987824	0.125616001546043	0.309208619190259	0.0193255386993912
Ascomycota	Trichomonascaceae	0	0	0	0	0	0.0193255386993912	0	0	0	0	0	0
Ascomycota	Trichosphaeriales incertae sedis	0	0	0.077302154797565	0	0	0	0.00966276934969562	0	0	0	0	0
Basidiomycota	Trichosporonaceae	0.0193255386993912	0	0.0386510773987824	0.125616001546043	0.15460430959513	0.280220311141173	0.212580925693304	0	0.222243695042999	0.0966276934969562	0.0289883080490869	0
Basidiomycota	Tritirachiomycetes incertae sedis	0	0.0869649241472606	0.0289883080490869	0	0	0	0	0	0	0	0	0
Ascomycota	Tuberaceae	0.541115083582954	0.193255386993912	0	1.82626340709247	0.0193255386993912	0.0483138467484781	0.512126775533868	0.135278770895739	0	0.0579766160981737	0.657068315779302	0
Ascomycota	Tubeufiaceae	0.0193255386993912	0.0289883080490868	0.0386510773987824	0.0676393854478693	0	0.15460430959513	0.173929848294521	0.183592617644217	0.299545849840564	0.0483138467484781	0.0289883080490869	0.00966276934969562
Basidiomycota	Tulasnellaceae	0	0	0	0	0	0	0.0579766160981737	0	0	0.0193255386993912	0	0.106290462846652
Zygomycota	Umbelopsidaceae	0	0	0.00966276934969562	0	0	0.0193255386993912	0	0	0	0	0	0
Ascomycota	Umbilicariaceae	0	0	0	0	0	0	0	0	0.0386510773987825	0	0	0
Basidiomycota	unclassified Agaricales	0	0	0	0	0	0	0.0676393854478694	0.00966276934969562	0	0	0.106290462846652	0
Basidiomycota	unclassified Agaricomycetes	0	0.0289883080490868	0.00966276934969562	0.00966276934969562	0.0579766160981737	0.00966276934969562	0.483138467484782	0.0386510773987825	0	0.570103391632042	0.00966276934969562	1.07256739781621
Ascomycota	unclassified Archaeorhizomycetes	0	0	0	0	0	0	0.454150159435695	0.0386510773987825	0	0	0	0
Ascomycota	unclassified Ascomycota	0.115953232196347	0.0869649241472606	0.222243695042999	0.0386510773987825	0.0289883080490868	0.222243695042999	0.135278770895739	0.357522465938738	0.425161851386607	0.338196927239347	0.483138467484781	0.463812928785389
Basidiomycota	unclassified Auriculariales	0	0	0	0	0.106290462846652	0	0	0	0.0676393854478694	0	0	0
Basidiomycota	unclassified Basidiomycota	0	0.00966276934969562	0	0	0.00966276934969562	0	0.0966276934969562	0.00966276934969562	0.115953232196348	0.231906464392695	0.0193255386993912	0
Ascomycota	unclassified Botryosphaeriales	0	0.00966276934969562	0	0	0	0	0.00966276934969562	0	0	0	0	0
Ascomycota	unclassified Capnodiales	0.00966276934969562	0	0.00966276934969562	0	0	0	0	0	0	0.00966276934969562	0	0
Chytridiomycota	unclassified Chytridiomycota	0	0.00966276934969562	0	0	0	0	0.0193255386993912	0.00966276934969562	0.0483138467484781	0.0676393854478694	0	0.106290462846652
Ascomycota	unclassified Coniochaetales	0	0	0	0	0	0	0	0	0.0193255386993912	0	0	0.0193255386993912
Ascomycota	unclassified Diaporthales	0	0	0	0	0	0	0	0	0	0.00966276934969562	0	0
Ascomycota	unclassified Dothideomycetes	0.00966276934969562	0.00966276934969562	0.00966276934969562	0.00966276934969562	0.00966276934969562	0.0579766160981736	0.61841723838052	0.193255386993912	0.0386510773987824	0.0289883080490869	0.0483138467484781	1.08223016716591
unclassified_Fungi	unclassified Fungi	1.21750893806165	2.23209971977969	1.00492801236834	0.376848004638129	0.367185235288434	1.87457725384095	6.68663638998937	2.02918156343608	1.3237994009083	1.92289110058943	1.67165909749734	1.50739201855252
Ascomycota	unclassified Geoglossales	0	0	0	0	0	0	0	0	0	0	0	0
Ascomycota	unclassified Helotiales	0	0	0.0289883080490869	0	0	0	0.0193255386993912	0.0869649241472606	0.00966276934969562	0.077302154797565	0.193255386993912	0.00966276934969562
Basidiomycota	unclassified Hysterangiales	0	0	0	0.0193255386993912	0	0	0	0	0	0	0	0
Ascomycota	unclassified Hysteriales	0	0	0	0	0	0.0193255386993912	0	0	0	0	0	0
Ascomycota	unclassified Lecanorales	0	0	0	0	0.0193255386993912	0	0	0	0.0579766160981737	0	0.811672625374432	0.502464006184172
Ascomycota	unclassified Lecanoromycetes	0	0	0.0289883080490869	0	0	0.0289883080490869	0	0	0	0.0289883080490869	0.0193255386993912	0
Basidiomycota	unclassified Microbotryomycetes	0	0	0.0289883080490869	0	0	0	0	0	0	0	0	0
Ascomycota	unclassified Orbiliales	0	0.541115083582955	0.280220311141173	0.0966276934969562	0.00966276934969562	0.183592617644217	0	0	0.0483138467484781	0.0676393854478693	0.0966276934969562	0
Ascomycota	unclassified Orbiliomycetes	0.0579766160981736	0.0193255386993912	0	0.0579766160981737	0.0193255386993912	0.125616001546043	0.0483138467484781	0	0.00966276934969562	0.0289883080490869	0.0966276934969562	0.0386510773987824
Ascomycota	unclassified Pezizales	0	0.00966276934969562	0	0	0	0.0193255386993912	0.0773021547975649	0	0	0	0	0
Ascomycota	unclassified Pleosporales	0	0.00966276934969562	0.0193255386993912	0	0	0.00966276934969562	0	0.0966276934969562	0	0	0.0483138467484781	0.0483138467484781
Basidiomycota	unclassified Polyporales	0	0.0483138467484781	0.00966276934969562	0	0	0.0193255386993912	2.27075079717847	0	0	0.0579766160981737	0	0
Rozellomycota	unclassified Rozellomycota	0.0386510773987824	0	0.0193255386993912	0.00966276934969562	0	0.0289883080490869	0.0869649241472606	0	0.0289883080490869	0.00966276934969562	0	0.0289883080490868
Ascomycota	unclassified Saccharomycetales	0.222243695043	0.724707701227172	0.0966276934969562	0.0676393854478694	0.0483138467484781	1.86491448449125	0.724707701227172	0.106290462846652	0.734370470576867	1.5460430959513	2.40602956807421	0.0483138467484781
Basidiomycota	unclassified Sebacinales	0	0	0	0	0.0386510773987825	0	0.0386510773987824	0.0676393854478693	0.0483138467484781	0.0193255386993912	0.0193255386993912	0.0289883080490868
Ascomycota	unclassified Sordariales	0.00966276934969562	0	0	0	0	0	0.115953232196347	0.00966276934969562	0.0289883080490869	0.00966276934969562	0.00966276934969562	0.0289883080490869
Ascomycota	unclassified Sordariomycetes	0.00966276934969562	0	0.289883080490869	0	0.115953232196347	0.106290462846652	2.46400618417238	0.705382162527781	0.338196927239347	0.280220311141173	0.405836312687216	2.95680742100686
Basidiomycota	unclassified Trechisporales	0	0.0289883080490869	0	0	0.0193255386993912	0	0	0	0	0.0193255386993912	0.00966276934969562	0
Basidiomycota	unclassified Tremellomycetes	0	0	0	0	0	0	0	0	0.00966276934969562	0	0	0.0289883080490869
Ascomycota	unclassified Venturiales	0	0.0193255386993912	0	0.0193255386993912	0.00966276934969562	0	0.0193255386993912	0	0	0	0	0
Basidiomycota	Urocystidaceae	0	0	0.0193255386993912	0	0	0	0	0	0	0	0.0193255386993912	0
Basidiomycota	Ustilaginaceae	0	0	0	0	0	0.0289883080490869	0	0	0	0	0	0
Ascomycota	Venturiaceae	0	0.0193255386993912	0.0483138467484781	0.00966276934969562	0	0.00966276934969562	0.0193255386993912	0	0.0386510773987824	0.0289883080490869	0	0
Ascomycota	Verrucariaceae	0	0	0	0	0	0	0	0	0	0	0	0
Ascomycota	Vibrisseaceae	0	0.0193255386993912	0.270557541791478	0.00966276934969562	0.0193255386993912	0	0	0.0289883080490869	0.0579766160981736	0.00966276934969562	0.0869649241472606	0.00966276934969562
Basidiomycota	Xenasmataceae	0	0	0	0	0	0	0	0	0	0.077302154797565	0.00966276934969562	0
Ascomycota	Xylariaceae	0	0.0676393854478694	0	0.00966276934969562	0.0289883080490869	0.0579766160981737	0.396173543337521	0.0579766160981737	0.0483138467484781	0.202918156343608	0.0193255386993912	0.0483138467484781
Ascomycota	Xylariales incertae sedis	0	0.0676393854478694	0.144941540245434	0.00966276934969562	0.0289883080490869	0.0289883080490868	0.367185235288433	0	0.0676393854478693	0.0966276934969561	0.00966276934969562	0.0676393854478694
